# Supplementary material for: Diverse Begomoviruses Evolutionarily Hijack Plant Terpenoid-Based Defense to Promote Whitefly Performance
Source: Cells. 2022 Dec 30;12(1):149. doi: 10.3390/cells12010149 (PMC9818243; doi:10.3390/cells12010149)
Supplement: Supplementary file 1 [file cells-12-00149-s001.zip]

Archive with 1 entries (1 files):
- cells-2076378-supplementary.pdf
